# Supplementary material for: Distinct Pathological Changes in Preweaning Mice Infected with Live-Attenuated Rift Valley Fever Virus Strains
Source: Viruses. 2024 Jun 21;16(7):999. doi: 10.3390/v16070999 (PMC11281583; doi:10.3390/v16070999)
Supplement: Supplementary file 1 [file viruses-16-00999-s001.zip]

Archive with 1 entries (1 files):
- viruses-3060641-supplementary.pdf
